# Supplementary material for: Insertion of a chimeric retrotransposon sequence in mouse Axin1 locus causes metastable kinky tail phenotype
Source: Mob DNA. 2019 May 3;10:17. doi: 10.1186/s13100-019-0162-7 (PMC6500023; doi:10.1186/s13100-019-0162-7)
Supplement: Supplementary file 2 — Table S1. Orf2 BLAT results. (XLSX 52 kb) [file 13100_2019_162_MOESM2_ESM.xlsx]

## Sheet: Table S1
Supplemental Table S1. Orf2 BLAT results
QUERY	QSIZE	START	END	SPAN	CHROM	STRAND	START	END	IDENTITY	SCORE
cL1_orf2	762	1	762	762	chr3	+	76892981	76893742	1	762
cL1_orf2	762	1	762	768	chr15	-	34620550	34621317	0.862	502
cL1_orf2	762	1	762	973	chr10	+	82233814	82234786	0.855	491
cL1_orf2	762	10	728	756	chr13	-	96763900	96764655	0.86	484
cL1_orf2	762	3	762	774	chr6	+	97747712	97748485	0.855	478
cL1_orf2	762	1	744	785	chr16	+	49312560	49313344	0.872	460
cL1_orf2	762	1	762	773	chr10	-	82717311	82718083	0.852	458
cL1_orf2	762	1	762	767	chrX	+	75221546	75222312	0.837	456
cL1_orf2	762	1	727	739	chr2	-	114367090	114367828	0.863	452
cL1_orf2	762	2	733	900	chr14	-	77356808	77357707	0.85	442
cL1_orf2	762	1	746	743	chr7	-	17070116	17070858	0.844	441
cL1_orf2	762	18	758	752	chr2	+	150699542	150700293	0.846	440
cL1_orf2	762	1	727	728	chr11	+	29844295	29845022	0.868	439
cL1_orf2	762	1	725	921	chr19	-	18163858	18164778	0.83	438
cL1_orf2	762	1	761	787	chr2	-	13565112	13565898	0.871	435
cL1_orf2	762	1	746	751	chr15	+	9263701	9264451	0.852	435
cL1_orf2	762	1	762	754	chr2	-	57447396	57448149	0.856	433
cL1_orf2	762	22	762	753	chr12	-	26914101	26914853	0.821	430
cL1_orf2	762	1	727	727	chr6	+	121395895	121396621	0.867	430
cL1_orf2	762	1	719	724	chr9	+	90869787	90870510	0.849	427
cL1_orf2	762	1	733	739	chr4	-	12695273	12696011	0.852	424
cL1_orf2	762	1	762	797	chr13	+	15884196	15884992	0.869	420
cL1_orf2	762	1	762	792	chr14	+	23154485	23155276	0.847	419
cL1_orf2	762	1	759	781	chrX	-	73371180	73371960	0.863	418
cL1_orf2	762	13	762	773	chr1	-	58131746	58132518	0.842	418
cL1_orf2	762	1	745	918	chr11	-	29433931	29434848	0.857	415
cL1_orf2	762	1	762	812	chr14	+	10505186	10505997	0.856	413
cL1_orf2	762	1	743	753	chr4	-	40618064	40618816	0.873	412
cL1_orf2	762	1	746	951	chr6	+	141995969	141996919	0.878	412
cL1_orf2	762	1	746	870	chr8	-	7127921	7128790	0.823	411
cL1_orf2	762	1	713	734	chr13	+	19849872	19850605	0.844	410
cL1_orf2	762	1	745	743	chr12	+	43316418	43317160	0.824	410
cL1_orf2	762	18	758	743	chr7	+	120167140	120167882	0.853	407
cL1_orf2	762	1	738	748	chr13	+	25473585	25474332	0.84	407
cL1_orf2	762	1	762	772	chr13	-	106421856	106422627	0.88	405
cL1_orf2	762	72	758	683	chr17	-	94258278	94258960	0.848	404
cL1_orf2	762	20	743	372663	chr9	+	8297686	8670348	0.851	404
cL1_orf2	762	104	762	668	chr7	+	72176769	72177436	0.848	404
cL1_orf2	762	34	738	724	chr18	+	11152083	11152806	0.856	404
cL1_orf2	762	1	732	732	chr9	-	88249444	88250175	0.867	402
cL1_orf2	762	12	738	871	chr18	+	12877630	12878500	0.856	402
cL1_orf2	762	1	746	755	chr14	-	23002867	23003621	0.851	401
cL1_orf2	762	10	762	755	chr10	-	51897801	51898555	0.839	401
cL1_orf2	762	1	762	760	chr5	+	107324181	107324940	0.832	401
cL1_orf2	762	1	721	722	chr6	-	133912374	133913095	0.831	400
cL1_orf2	762	13	759	743	chr5	-	25780385	25781127	0.834	399
cL1_orf2	762	1	762	792	chr2	-	16804321	16805112	0.848	399
cL1_orf2	762	1	762	768	chr15	+	36035833	36036600	0.861	399
cL1_orf2	762	15	762	748	chr1	-	106486547	106487294	0.862	397
cL1_orf2	762	101	762	656	chr11	+	21925904	21926559	0.819	397
cL1_orf2	762	12	732	724	chr1	-	15375355	15376078	0.857	396
cL1_orf2	762	7	723	792	chrX	+	93350251	93351042	0.868	396
cL1_orf2	762	43	762	731	chr3	-	35770937	35771667	0.86	395
cL1_orf2	762	1	762	796	chr13	+	21648636	21649431	0.853	395
cL1_orf2	762	1	762	767	chr17	-	42439418	42440184	0.871	394
cL1_orf2	762	21	762	756	chr8	-	78041111	78041866	0.861	393
cL1_orf2	762	29	758	750	chrX	+	46505544	46506293	0.849	393
cL1_orf2	762	20	762	744	chr18	+	10676889	10677632	0.836	393
cL1_orf2	762	81	746	673	chr10	-	35002454	35003126	0.844	392
cL1_orf2	762	81	762	682	chr4	+	47762326	47763007	0.858	392
cL1_orf2	762	1	744	747	chr16	-	27066469	27067215	0.847	390
cL1_orf2	762	1	744	749	chrX	+	82133336	82134084	0.834	390
cL1_orf2	762	18	762	756	chr7	-	133895137	133895892	0.86	389
cL1_orf2	762	1	733	731	chr18	-	6825679	6826409	0.853	389
cL1_orf2	762	72	758	691	chr9	-	113000555	113001245	0.855	388
cL1_orf2	762	14	743	746	chr10	+	11630632	11631377	0.87	387
cL1_orf2	762	1	758	765	chr3	-	23599473	23600237	0.819	386
cL1_orf2	762	1	758	758	chr13	-	77443544	77444301	0.834	386
cL1_orf2	762	18	759	750	chr11	-	49299439	49300188	0.853	386
cL1_orf2	762	1	762	772	chr10	-	52606541	52607312	0.855	386
cL1_orf2	762	1	758	954	chr18	+	7015715	7016668	0.85	386
cL1_orf2	762	10	762	765	chr10	-	94758116	94758880	0.833	385
cL1_orf2	762	1	733	732	chr8	+	83518353	83519084	0.864	385
cL1_orf2	762	1	730	733	chr4	+	101916336	101917068	0.844	385
cL1_orf2	762	1	734	733	chr6	-	120422510	120423242	0.845	380
cL1_orf2	762	10	758	750	chr12	-	32779099	32779848	0.828	380
cL1_orf2	762	20	762	751	chr6	+	121897777	121898527	0.837	379
cL1_orf2	762	54	762	718	chr12	+	32495788	32496505	0.85	379
cL1_orf2	762	1	762	762	chr7	-	137759114	137759875	0.857	378
cL1_orf2	762	1	762	760	chr5	+	22716572	22717331	0.82	378
cL1_orf2	762	2	727	726	chr14	+	114984291	114985016	0.858	378
cL1_orf2	762	29	746	724	chr4	+	4267437	4268160	0.841	376
cL1_orf2	762	1	738	740	chr3	+	80637963	80638702	0.847	376
cL1_orf2	762	18	762	310354	chr17	+	4370263	4680616	0.828	376
cL1_orf2	762	1	732	726	chr14	+	104099726	104100451	0.83	376
cL1_orf2	762	1	746	756	chr11	-	58560183	58560938	0.829	373
cL1_orf2	762	14	762	757	chr16	+	54996013	54996769	0.84	373
cL1_orf2	762	44	762	736	chr4	+	97272497	97273232	0.86	372
cL1_orf2	762	1	762	779	chr3	+	10860820	10861598	0.85	371
cL1_orf2	762	101	746	649	chr10	+	37467155	37467803	0.845	368
cL1_orf2	762	13	746	407208	chr6	-	42478910	42886117	0.875	366
cL1_orf2	762	1	758	759	chr2	+	113254704	113255462	0.824	365
cL1_orf2	762	14	746	738	chr9	+	85828899	85829636	0.851	362
cL1_orf2	762	1	720	711	chr3	+	79803688	79804398	0.84	362
cL1_orf2	762	1	730	721	chr1	+	106964901	106965621	0.84	362
cL1_orf2	762	1	746	744	chr16	-	5388512	5389255	0.875	361
cL1_orf2	762	32	738	734	chrX	+	106364929	106365662	0.867	361
cL1_orf2	762	1	722	748	chr11	+	73416160	73416907	0.848	361
cL1_orf2	762	18	732	726	chr9	-	7286440	7287165	0.863	359
cL1_orf2	762	10	723	713	chr9	-	20160905	20161617	0.826	358
cL1_orf2	762	21	733	721	chr7	-	42468380	42469100	0.864	358
cL1_orf2	762	1	746	761	chr1	-	77613016	77613776	0.881	358
cL1_orf2	762	72	701	645	chr8	+	39902930	39903574	0.84	358
cL1_orf2	762	13	730	720	chr11	-	92721369	92722088	0.853	357
cL1_orf2	762	53	762	718	chr5	-	60896985	60897702	0.841	355
cL1_orf2	762	20	730	712	chr13	+	23377738	23378449	0.838	355
cL1_orf2	762	36	733	692	chr8	-	69056698	69057389	0.851	354
cL1_orf2	762	53	762	719	chr9	+	76986460	76987178	0.851	354
cL1_orf2	762	29	762	734	chr5	+	51267820	51268553	0.844	354
cL1_orf2	762	20	706	686	chr15	-	75037306	75037991	0.83	353
cL1_orf2	762	1	702	701	chr13	-	89231960	89232660	0.849	353
cL1_orf2	762	238	758	527	chr2	-	174036788	174037314	0.855	352
cL1_orf2	762	20	744	725	chr7	-	128838646	128839370	0.861	348
cL1_orf2	762	60	762	712	chr5	-	42088817	42089528	0.839	346
cL1_orf2	762	1	762	758	chr17	-	18112914	18113671	0.838	345
cL1_orf2	762	16	745	732	chr1	-	142826795	142827526	0.823	342
cL1_orf2	762	2	762	787	chr2	-	57968239	57969025	0.862	341
cL1_orf2	762	1	568	563	chr9	-	91098666	91099228	0.802	336
cL1_orf2	762	72	731	660	chr3	+	119675030	119675689	0.858	334
cL1_orf2	762	13	762	759	chr9	+	79667144	79667902	0.852	333
cL1_orf2	762	72	746	676	chr8	+	82739462	82740137	0.838	333
cL1_orf2	762	13	762	757	chr12	+	80978914	80979670	0.865	332
cL1_orf2	762	23	762	386839	chr17	+	89811903	90198741	0.834	331
cL1_orf2	762	12	732	751	chr12	-	45234968	45235718	0.847	330
cL1_orf2	762	13	746	731	chr10	-	55604192	55604922	0.84	330
cL1_orf2	762	1	727	730	chr3	+	46595579	46596308	0.87	330
cL1_orf2	762	1	762	756	chrX	+	114430718	114431473	0.865	329
cL1_orf2	762	18	762	808	chr18	+	5671188	5671995	0.869	327
cL1_orf2	762	119	746	629	chr12	-	96022957	96023585	0.854	326
cL1_orf2	762	53	732	664	chr6	-	128635159	128635822	0.829	325
cL1_orf2	762	43	762	730	chr18	-	28946127	28946856	0.858	325
cL1_orf2	762	246	762	503	chr8	-	86658496	86658998	0.828	323
cL1_orf2	762	1	746	747	chr15	+	41590767	41591513	0.84	323
cL1_orf2	762	19	759	741	chr13	+	78672668	78673408	0.859	323
cL1_orf2	762	240	746	508	chr13	+	46401263	46401770	0.853	323
cL1_orf2	762	1	746	765	chr15	+	54666895	54667659	0.875	321
cL1_orf2	762	13	728	723	chr9	+	5651555	5652277	0.854	319
cL1_orf2	762	72	758	684	chr4	-	19028549	19029232	0.836	316
cL1_orf2	762	14	762	752	chr16	-	62074807	62075558	0.868	315
cL1_orf2	762	10	759	846	chr15	+	64873614	64874459	0.873	315
cL1_orf2	762	1	597	615	chr14	+	57211873	57212487	0.866	315
cL1_orf2	762	1	527	528	chr12	+	101127380	101127907	0.862	314
cL1_orf2	762	292	762	472	chr3	-	149650942	149651413	0.853	311
cL1_orf2	762	12	729	717	chr11	-	30386851	30387567	0.871	309
cL1_orf2	762	43	746	710	chr14	+	68912595	68913304	0.853	309
cL1_orf2	762	104	762	665	chr2	-	86928746	86929410	0.859	307
cL1_orf2	762	292	760	466	chrX	-	81575469	81575934	0.842	306
cL1_orf2	762	81	762	693	chr10	-	34528080	34528772	0.861	305
cL1_orf2	762	257	738	484	chr18	-	23136341	23136824	0.865	302
cL1_orf2	762	81	762	696	chr6	+	132810671	132811366	0.834	302
cL1_orf2	762	132	738	609	chr14	-	112321716	112322324	0.866	301
cL1_orf2	762	50	747	701	chrX	+	63430577	63431277	0.828	300
cL1_orf2	762	51	762	709	chr7	+	48271090	48271798	0.848	300
cL1_orf2	762	257	746	488	chr18	-	7314408	7314895	0.833	298
cL1_orf2	762	51	733	669	chr7	+	77708961	77709629	0.827	296
cL1_orf2	762	81	762	699	chr6	+	12817779	12818477	0.835	291
cL1_orf2	762	101	743	650	chr8	-	63406110	63406759	0.85	290
cL1_orf2	762	53	762	713	chr1	-	104715859	104716571	0.854	288
cL1_orf2	762	81	738	673	chr14	-	44967344	44968016	0.854	287
cL1_orf2	762	13	723	710	chr13	-	78432730	78433439	0.858	287
cL1_orf2	762	81	762	683	chrX	-	50541163	50541845	0.844	286
cL1_orf2	762	238	762	522	chrX	+	110336095	110336616	0.851	285
cL1_orf2	762	339	762	424	chrX	-	19727574	19727997	0.85	284
cL1_orf2	762	281	728	454	chr3	-	37865976	37866429	0.872	282
cL1_orf2	762	50	762	717	chr15	+	45010984	45011700	0.869	281
cL1_orf2	762	339	758	413	chr16	+	87804304	87804716	0.836	278
cL1_orf2	762	75	727	664	chr16	+	19295231	19295894	0.804	278
cL1_orf2	762	338	731	393	chr13	+	104611755	104612147	0.863	278
cL1_orf2	762	298	762	464	chr3	-	13514156	13514619	0.829	276
cL1_orf2	762	257	743	485	chr17	+	4370498	4370982	0.858	274
cL1_orf2	762	339	762	421	chr3	-	124880550	124880970	0.841	273
cL1_orf2	762	339	748	411	chr2	-	138663302	138663712	0.849	270
cL1_orf2	762	343	762	418	chr2	+	16204554	16204971	0.833	270
cL1_orf2	762	75	746	680	chr5	-	151488392	151489071	0.865	269
cL1_orf2	762	81	758	681	chr1	-	100994991	100995671	0.829	268
cL1_orf2	762	1	762	766	chr13	+	75898190	75898955	0.861	268
cL1_orf2	762	339	762	424	chr14	-	58768847	58769270	0.849	267
cL1_orf2	762	102	758	751	chr12	-	35476128	35476878	0.844	267
cL1_orf2	762	1	738	737	chr12	+	115898571	115899307	0.877	264
cL1_orf2	762	281	744	464	chr5	-	99058360	99058823	0.785	262
cL1_orf2	762	339	761	418	chr11	+	40811826	40812243	0.807	260
cL1_orf2	762	258	762	505	chrX	-	16581157	16581661	0.87	255
cL1_orf2	762	245	733	486	chr5	-	5016189	5016674	0.86	255
cL1_orf2	762	339	758	422	chr16	-	36174375	36174796	0.835	255
cL1_orf2	762	110	762	651	chr1	+	12186221	12186871	0.819	255
cL1_orf2	762	130	738	604	chr2	+	138890039	138890642	0.79	254
cL1_orf2	762	344	733	389	chr1	+	45127257	45127645	0.834	254
cL1_orf2	762	1	706	702	chr17	+	90197985	90198686	0.838	253
cL1_orf2	762	343	731	388	chr1	+	187496951	187497338	0.836	250
cL1_orf2	762	304	759	447	chr2	+	57487263	57487709	0.877	247
cL1_orf2	762	1	746	744	chr6	-	66579178	66579921	0.843	240
cL1_orf2	762	339	758	420	chr6	-	42885370	42885789	0.859	240
cL1_orf2	762	339	738	406	chr5	+	43631691	43632096	0.868	233
cL1_orf2	762	58	679	624	chr11	+	14207211	14207834	0.84	230
cL1_orf2	762	126	623	518	chr3	+	106612261	106612778	0.861	227
cL1_orf2	762	19	758	748	chr16	+	60959000	60959747	0.892	224
cL1_orf2	762	342	762	421	chr3	-	78021600	78022020	0.865	220
cL1_orf2	762	1	762	758	chr12	-	49778026	49778783	0.871	218
cL1_orf2	762	344	762	417	chrX	-	142242677	142243093	0.869	214
cL1_orf2	762	343	746	393	chr9	+	8298008	8298400	0.829	211
cL1_orf2	762	339	746	407	chr18	-	27585481	27585887	0.853	209
cL1_orf2	762	339	762	427	chrX	+	59857321	59857747	0.891	185
cL1_orf2	762	53	126	75	chr6	-	42479553	42479627	0.904	50
cL1_orf2	762	86	116	31	chr17	+	4679917	4679947	0.936	27
cL1_orf2	762	43	68	26	chr17	+	4679873	4679898	0.962	24
