# Supplementary material for: Insertion of a chimeric retrotransposon sequence in mouse Axin1 locus causes metastable kinky tail phenotype
Source: Mob DNA. 2019 May 3;10:17. doi: 10.1186/s13100-019-0162-7 (PMC6500023; doi:10.1186/s13100-019-0162-7)
Supplement: Supplementary file 3 — Table S2. MaLR BLAT results. (XLSX 48 kb) [file 13100_2019_162_MOESM3_ESM.xlsx]

## Sheet: Table S2
Supplemental Table S2. MaLR BLAT results
QUERY	QSIZE	START	END	SPAN	CHROM	STRAND	START	END	IDENTITY	SCORE
cL1_malr	532	1	532	532	chrX	-	139914202	139914733	1	532
cL1_malr	532	1	532	532	chrX	-	84005210	84005741	1	532
cL1_malr	532	1	532	532	chr4	-	32876988	32877519	1	532
cL1_malr	532	1	532	532	chr4	-	23093911	23094442	1	532
cL1_malr	532	1	532	532	chr3	-	104739853	104740384	1	532
cL1_malr	532	1	532	532	chr18	-	8292550	8293081	1	532
cL1_malr	532	1	532	532	chr15	-	12932752	12933283	1	532
cL1_malr	532	1	532	532	chr14	-	16079851	16080382	1	532
cL1_malr	532	1	532	532	chr1	-	97178976	97179507	1	532
cL1_malr	532	1	532	532	chr6	+	120967134	120967665	1	532
cL1_malr	532	1	532	532	chr6	+	49995184	49995715	1	532
cL1_malr	532	1	532	532	chr4	+	102060363	102060894	1	532
cL1_malr	532	1	532	532	chr4	+	65425167	65425698	1	532
cL1_malr	532	1	532	532	chr2	+	34760245	34760776	1	532
cL1_malr	532	1	532	532	chr18	+	19680524	19681055	1	532
cL1_malr	532	1	532	532	chr15	+	47030176	47030707	1	532
cL1_malr	532	1	532	532	chr13	+	46440914	46441445	1	532
cL1_malr	532	1	532	532	chr12	+	81826990	81827521	1	532
cL1_malr	532	1	532	532	chr12	+	64464868	64465399	1	532
cL1_malr	532	1	532	532	chr1	+	113739875	113740406	1	532
cL1_malr	532	1	532	532	chrX	-	47633461	47633992	0.999	530
cL1_malr	532	1	532	532	chrX	-	39774855	39775386	0.999	530
cL1_malr	532	1	532	532	chr5	-	127153616	127154147	0.999	530
cL1_malr	532	1	532	532	chr5	-	70608622	70609153	0.999	530
cL1_malr	532	1	532	532	chr18	-	35318920	35319451	0.999	530
cL1_malr	532	1	532	532	chr10	-	97323489	97324020	0.999	530
cL1_malr	532	1	532	531	chr6	+	71311054	71311584	0.995	530
cL1_malr	532	1	532	532	chr12	+	58295716	58296247	0.999	530
cL1_malr	532	1	532	530	chr14	+	34640604	34641133	0.991	527
cL1_malr	532	1	532	532	chr8	+	126400170	126400701	0.995	526
cL1_malr	532	1	532	532	chr7	+	4559108	4559639	0.991	522
cL1_malr	532	1	532	532	chrY	-	3734312	3734843	0.987	518
cL1_malr	532	1	532	532	chrY	-	3791357	3791888	0.987	518
cL1_malr	532	1	532	532	chrY	+	2769350	2769881	0.987	518
cL1_malr	532	1	532	532	chrY	+	3358535	3359066	0.987	518
cL1_malr	532	1	532	532	chrY	+	3423295	3423826	0.987	518
cL1_malr	532	1	532	532	chr8	-	4456287	4456818	0.985	516
cL1_malr	532	1	532	532	chr9	-	91810405	91810936	0.982	512
cL1_malr	532	1	532	532	chr8	-	109327560	109328091	0.982	512
cL1_malr	532	1	532	532	chr8	-	95582338	95582869	0.982	512
cL1_malr	532	1	532	532	chr6	-	65962787	65963318	0.982	512
cL1_malr	532	1	532	532	chr4	-	10371522	10372053	0.982	512
cL1_malr	532	1	532	532	chr18	-	46791912	46792443	0.982	512
cL1_malr	532	1	532	532	chr17	-	22502598	22503129	0.982	512
cL1_malr	532	1	532	532	chr11	-	79917753	79918284	0.982	512
cL1_malr	532	1	532	532	chr9	+	33950438	33950969	0.982	512
cL1_malr	532	1	532	532	chr2	+	95263558	95264089	0.982	512
cL1_malr	532	1	532	532	chr19	+	21533426	21533957	0.982	512
cL1_malr	532	1	532	532	chr15	+	32970127	32970658	0.982	512
cL1_malr	532	1	532	532	chr8	-	45898345	45898876	0.98	510
cL1_malr	532	1	532	532	chr6	-	73862861	73863392	0.98	510
cL1_malr	532	1	532	532	chr6	-	27045012	27045543	0.98	510
cL1_malr	532	1	532	532	chr5	-	139218253	139218784	0.98	510
cL1_malr	532	1	532	532	chr4	-	132691372	132691903	0.98	510
cL1_malr	532	1	532	532	chr3	-	115428497	115429028	0.98	510
cL1_malr	532	1	532	532	chr19	-	3838327	3838858	0.98	510
cL1_malr	532	1	532	532	chr18	-	9703997	9704528	0.98	510
cL1_malr	532	1	532	532	chr15	-	66483389	66483920	0.98	510
cL1_malr	532	1	532	532	chr13	-	44713095	44713626	0.98	510
cL1_malr	532	1	532	532	chr12	-	113297960	113298491	0.98	510
cL1_malr	532	1	532	532	chr12	-	72271008	72271539	0.98	510
cL1_malr	532	1	532	532	chr12	-	40186834	40187365	0.98	510
cL1_malr	532	1	532	532	chr1	-	35867880	35868411	0.98	510
cL1_malr	532	1	532	532	chrX	+	82055872	82056403	0.98	510
cL1_malr	532	1	532	532	chr9	+	114196950	114197481	0.98	510
cL1_malr	532	1	532	532	chr7	+	80961566	80962097	0.98	510
cL1_malr	532	1	532	532	chr6	+	34586383	34586914	0.98	510
cL1_malr	532	1	532	532	chr6	+	32035937	32036468	0.98	510
cL1_malr	532	1	532	532	chr4	+	86459208	86459739	0.98	510
cL1_malr	532	1	532	532	chr4	+	86460698	86461229	0.98	510
cL1_malr	532	1	532	532	chr4	+	86462188	86462719	0.98	510
cL1_malr	532	1	532	532	chr18	+	26667771	26668302	0.98	510
cL1_malr	532	1	532	532	chr1	+	80981781	80982312	0.98	510
cL1_malr	532	1	532	533	chr7	-	104432218	104432750	0.98	509
cL1_malr	532	1	532	533	chr19	-	56257510	56258042	0.98	509
cL1_malr	532	1	532	533	chr5	+	11095376	11095908	0.98	509
cL1_malr	532	1	532	533	chr5	+	11649749	11650281	0.98	509
cL1_malr	532	1	532	532	chrX	-	72753028	72753559	0.978	508
cL1_malr	532	1	532	532	chr9	-	64237099	64237630	0.978	508
cL1_malr	532	1	532	532	chr7	-	132114881	132115412	0.978	508
cL1_malr	532	1	532	532	chr7	-	79478466	79478997	0.978	508
cL1_malr	532	1	532	532	chr6	-	123602544	123603075	0.978	508
cL1_malr	532	1	532	532	chr6	-	20806962	20807493	0.978	508
cL1_malr	532	1	532	532	chr4	-	142779705	142780236	0.978	508
cL1_malr	532	1	532	532	chr3	-	11691171	11691702	0.978	508
cL1_malr	532	1	532	532	chr2	-	180091898	180092429	0.978	508
cL1_malr	532	1	532	532	chr2	-	138849818	138850349	0.978	508
cL1_malr	532	1	532	532	chr19	-	8235285	8235816	0.978	508
cL1_malr	532	1	532	532	chr17	-	34462766	34463297	0.978	508
cL1_malr	532	1	532	532	chr16	-	47421107	47421638	0.978	508
cL1_malr	532	1	532	532	chr13	-	39513544	39514075	0.978	508
cL1_malr	532	1	532	532	chr12	-	29399311	29399842	0.978	508
cL1_malr	532	1	532	532	chr10	-	116336764	116337295	0.978	508
cL1_malr	532	1	532	532	chr10	-	101314859	101315390	0.978	508
cL1_malr	532	1	532	532	chr10	-	44591020	44591551	0.978	508
cL1_malr	532	1	532	532	chr7	+	81148428	81148959	0.978	508
cL1_malr	532	1	532	532	chr4	+	93747717	93748248	0.978	508
cL1_malr	532	1	532	532	chr3	+	92914855	92915386	0.978	508
cL1_malr	532	1	532	532	chr2	+	89266267	89266798	0.978	508
cL1_malr	532	1	532	532	chr19	+	42648644	42649175	0.978	508
cL1_malr	532	1	532	532	chr19	+	20289135	20289666	0.978	508
cL1_malr	532	1	532	532	chr18	+	68691525	68692056	0.978	508
cL1_malr	532	1	532	532	chr18	+	38138931	38139462	0.978	508
cL1_malr	532	1	532	532	chr18	+	3880978	3881509	0.978	508
cL1_malr	532	1	532	532	chr17	+	14180646	14181177	0.978	508
cL1_malr	532	1	532	532	chr15	+	59801371	59801902	0.978	508
cL1_malr	532	1	532	532	chr14	+	56223756	56224287	0.978	508
cL1_malr	532	1	532	532	chr14	+	27969288	27969819	0.978	508
cL1_malr	532	1	532	532	chr11	+	121206443	121206974	0.978	508
cL1_malr	532	1	532	532	chr11	+	24528477	24529008	0.978	508
cL1_malr	532	1	532	532	chr10	+	88050675	88051206	0.978	508
cL1_malr	532	1	532	532	chr1	+	32485996	32486527	0.978	508
cL1_malr	532	1	532	533	chr19	-	24040832	24041364	0.978	507
cL1_malr	532	1	532	533	chr6	+	146377100	146377632	0.978	507
cL1_malr	532	1	532	533	chr18	+	87457582	87458114	0.978	507
cL1_malr	532	1	532	532	chrX	-	46404061	46404592	0.976	506
cL1_malr	532	1	532	532	chr9	-	73861872	73862403	0.976	506
cL1_malr	532	1	532	531	chr8	-	28250633	28251163	0.972	506
cL1_malr	532	1	532	532	chr6	-	72138163	72138694	0.976	506
cL1_malr	532	1	532	532	chr3	-	140685349	140685880	0.976	506
cL1_malr	532	1	532	532	chr3	-	109275912	109276443	0.976	506
cL1_malr	532	1	532	532	chr16	-	71137157	71137688	0.976	506
cL1_malr	532	1	532	532	chr14	-	49578275	49578806	0.976	506
cL1_malr	532	1	532	532	chr13	-	54545236	54545767	0.976	506
cL1_malr	532	1	532	532	chr13	-	30499717	30500248	0.976	506
cL1_malr	532	1	532	532	chr10	-	84472219	84472750	0.976	506
cL1_malr	532	1	532	532	chr1	-	148760616	148761147	0.976	506
cL1_malr	532	1	532	532	chrX	+	151664075	151664606	0.976	506
cL1_malr	532	1	532	532	chrX	+	75620731	75621262	0.976	506
cL1_malr	532	1	532	532	chrX	+	45816458	45816989	0.976	506
cL1_malr	532	1	532	532	chr9	+	15929968	15930499	0.976	506
cL1_malr	532	1	532	532	chr8	+	122159137	122159668	0.976	506
cL1_malr	532	1	532	532	chr8	+	104153388	104153919	0.976	506
cL1_malr	532	1	532	532	chr7	+	84369212	84369743	0.976	506
cL1_malr	532	1	532	532	chr7	+	65480275	65480806	0.976	506
cL1_malr	532	1	532	532	chr4	+	63017311	63017842	0.976	506
cL1_malr	532	1	532	531	chr15	+	19452955	19453485	0.972	506
cL1_malr	532	1	532	532	chr14	+	112288367	112288898	0.976	506
cL1_malr	532	1	532	532	chr13	+	43542847	43543378	0.976	506
cL1_malr	532	1	532	532	chr12	+	51034115	51034646	0.976	506
cL1_malr	532	1	532	532	chr12	+	51035613	51036144	0.976	506
cL1_malr	532	1	532	532	chr1	+	36750888	36751419	0.976	506
cL1_malr	532	1	532	533	chr1	-	42646575	42647107	0.976	505
cL1_malr	532	1	532	532	chr9	-	30604926	30605457	0.974	504
cL1_malr	532	1	532	531	chr7	-	103666056	103666586	0.97	504
cL1_malr	532	1	532	531	chr5	-	116768565	116769095	0.97	504
cL1_malr	532	1	532	532	chr5	-	55258531	55259062	0.974	504
cL1_malr	532	1	532	532	chr3	-	80522011	80522542	0.974	504
cL1_malr	532	1	532	532	chr2	-	165507351	165507882	0.974	504
cL1_malr	532	1	532	532	chr2	-	17633200	17633731	0.974	504
cL1_malr	532	1	532	532	chr10	-	46984658	46985189	0.974	504
cL1_malr	532	1	532	531	chr1	-	16381626	16382156	0.97	504
cL1_malr	532	1	532	532	chr1	-	3613120	3613651	0.974	504
cL1_malr	532	1	532	532	chrX	+	26264851	26265382	0.974	504
cL1_malr	532	1	532	532	chr8	+	25837255	25837786	0.974	504
cL1_malr	532	1	532	532	chr5	+	21344138	21344669	0.974	504
cL1_malr	532	1	532	532	chr4	+	89005000	89005531	0.974	504
cL1_malr	532	1	532	531	chr3	+	75663588	75664118	0.97	504
cL1_malr	532	1	532	532	chr3	+	70000368	70000899	0.974	504
cL1_malr	532	1	532	532	chr2	+	98362645	98363176	0.974	504
cL1_malr	532	1	532	532	chr18	+	60043361	60043892	0.974	504
cL1_malr	532	1	532	532	chr16	+	76272032	76272563	0.974	504
cL1_malr	532	1	532	532	chr15	+	33309672	33310203	0.974	504
cL1_malr	532	1	532	531	chr14	+	14814476	14815006	0.97	504
cL1_malr	532	1	532	532	chr13	+	66296141	66296672	0.974	504
cL1_malr	532	1	532	532	chr12	+	31163578	31164109	0.974	504
cL1_malr	532	1	532	532	chr12	+	20050877	20051408	0.974	504
cL1_malr	532	1	532	532	chr10	+	45568215	45568746	0.974	504
cL1_malr	532	1	532	532	chr1	+	87618033	87618564	0.974	504
cL1_malr	532	1	532	533	chr3	-	149124294	149124826	0.974	503
cL1_malr	532	1	525	525	chr13	-	16430316	16430840	0.98	503
cL1_malr	532	1	532	533	chr7	+	72630865	72631397	0.974	503
cL1_malr	532	1	532	532	chrX	-	91869373	91869904	0.972	502
cL1_malr	532	1	532	532	chr7	-	142072475	142073006	0.972	502
cL1_malr	532	1	532	531	chr4	-	44063757	44064287	0.968	502
cL1_malr	532	1	532	532	chr18	-	67914191	67914722	0.972	502
cL1_malr	532	1	532	532	chr16	-	26269758	26270289	0.972	502
cL1_malr	532	1	532	532	chr10	-	61514135	61514666	0.972	502
cL1_malr	532	1	532	532	chr10	-	38900079	38900610	0.972	502
cL1_malr	532	1	532	532	chrX	+	29415360	29415891	0.972	502
cL1_malr	532	1	532	532	chr6	+	17392582	17393113	0.972	502
cL1_malr	532	1	532	532	chr5	+	138000281	138000812	0.972	502
cL1_malr	532	1	532	532	chr3	+	104625816	104626347	0.972	502
cL1_malr	532	1	532	531	chr3	+	68833230	68833760	0.968	502
cL1_malr	532	1	532	532	chr17	+	9588456	9588987	0.972	502
cL1_malr	532	1	532	532	chr11	+	60815196	60815727	0.972	502
cL1_malr	532	1	532	532	chr1	+	105389661	105390192	0.972	502
cL1_malr	532	1	532	532	chr6	-	77072112	77072643	0.972	501
cL1_malr	532	1	532	532	chrX	-	123552309	123552840	0.97	500
cL1_malr	532	1	532	532	chr14	-	10198176	10198707	0.97	500
cL1_malr	532	1	532	532	chr9	+	105118310	105118841	0.97	500
cL1_malr	532	1	532	532	chr13	+	66578181	66578712	0.97	500
cL1_malr	532	1	532	532	chr1	+	47134530	47135061	0.97	500
cL1_malr	532	1	532	533	chr5	+	43059935	43060467	0.97	499
cL1_malr	532	1	532	532	chr2	-	127732431	127732962	0.969	498
cL1_malr	532	1	532	532	chrX	+	118102285	118102816	0.969	498
cL1_malr	532	1	532	532	chr5	-	18973528	18974059	0.968	497
cL1_malr	532	1	532	530	chr14	-	74548551	74549080	0.965	497
cL1_malr	532	1	532	532	chr8	+	14070278	14070809	0.968	497
cL1_malr	532	1	532	532	chr16	+	81780943	81781474	0.968	497
cL1_malr	532	1	532	535	chr4	-	34290783	34291317	0.97	496
cL1_malr	532	1	532	532	chr14	-	58463168	58463699	0.967	495
