# Supplementary material for: Insertion of a chimeric retrotransposon sequence in mouse Axin1 locus causes metastable kinky tail phenotype
Source: Mob DNA. 2019 May 3;10:17. doi: 10.1186/s13100-019-0162-7 (PMC6500023; doi:10.1186/s13100-019-0162-7)
Supplement: Supplementary file 4 — Table S3. Oligos used in this study. (XLSX 11 kb) [file 13100_2019_162_MOESM4_ESM.xlsx]

## Sheet: Sheet1
Table S3. Oligos used in this study
Name	Sequence	Usage
Axin1 gRNA1 Fwd	caccg GTCATGGTTCATCGAGTCCG	Axin1 gRNA constuct
Axin1 gRNA1 Rev	aaac CGGACTCGATGAACCATGAC c	Axin1 gRNA constuct
Axin1 gRNA2 Fwd	caccg TCATCGAGTCCGTGGTCCTG	Axin1 gRNA constuct
Axin1 gRNA2 Rev	aaac CAGGACCACGGACTCGATGA c	Axin1 gRNA constuct
Avy new gRNA 80	caccgAAACCTCCAGGAACCACCGG	A gRNA constuct
Avy new gRNA rev	aaacCCGGTGGTTCCTGGAGGTTTc	A gRNA constuct
Axin1 IVT gRNA1 Fwd	GCGTTAATACGACTCACTATAGG GTCATGGTTCATCGAGTCCG	Axin1 gRNA IVT
Axin1 IVT gRNA2 Fwd	GCGTTAATACGACTCACTATAGGG TCATCGAGTCCGTGGTCCTG	Axin1 gRNA IVT
Avy new gRNA 80 IVT f	GCGTTAATACGACTCACTATAGGGAAACCTCCAGGAACCACCGG	A gRNA IVT
T-Axin-IAP 2kb F	GGCGGCCGCGGGAATTCGATTCATGATGCACTCCCACCTGTC	Axin IAP Donor DNA construct
Axin1 up rev	GGATACAAGGACACACTGGAAAC	Axin IAP Donor DNA construct
Axin loxp IAP F	TCCAGTGTGTCCTTGTATCCAAGTCATGGTTCATCGAGTATAACTTCGTATAATGTATGCTATACGAAGTTATTGTTATTCGACGCGTTC	Axin IAP Donor DNA construct
Axin loxp IAP R	GGGTATTGTCTGACTTTGACTGGATTAAGTCACCACAGGACCACGGATAACTTCGTATAGCATACATTATACGAAGTTATGTGGGAAGCCGCCCCCAC	Axin IAP Donor DNA construct
Axin down For	GTCAAAGTCAGACAATACCCGG	Axin IAP Donor DNA construct
T-Axin-IAP 2kb R	GCGAATTCACTAGTGATTCTGTCTGCCTGCAAAAGAACC	Axin IAP Donor DNA construct
T-Avy-up gibson F	GGCGGCCGCGGGAATTCGATTGGGTCACTGTCACTCTGGTC	A IAP Donor DNA construct
Avy up gibson new R	GTGGTTCCTGGAGGTTTCAGC	A IAP Donor DNA construct
Avy-loxp-iap F	AACCTCCAGGAACCACATAACTTCGTATAATGTATGCTATACGAAGTTATTGTTATTCGA	A IAP Donor DNA construct
Avy-loxp-iap R	ACCTTCTGGGACCCCCGATAACTTCGTATAGCATACATTATACGAAGTTATGTGGGAAGC	A IAP Donor DNA construct
Avy down gibson new F	CGGGGGTCCCAGAAGGTATGTGC	A IAP Donor DNA construct
T-Avy-down gibson R	GCGAATTCACTAGTGATTGCTGGGTCAAAATGCAAGGCGCAC	A IAP Donor DNA construct
T-Axin-IAP 2kb F	GGCGGCCGCGGGAATTCGATTCATGATGCACTCCCACCTGTC	Axin cL1 Donor DNA construct
Axin up GBS R	CAGAACTTACAGATAGATGAACCATGACTTGGATACAAGGACACACTG	Axin cL1 Donor DNA construct
cL1 GBS F	TCATCTATCTGTAAGTTCTGTGACTCTAGAGAAC	Axin cL1 Donor DNA construct
cL1 GBS R	TCTAAATAACTTTAAAAGTCCCACAGTCTTTACATATTCTTAAATTTTCAATC	Axin cL1 Donor DNA construct
Axin down GBS F	GACTTTTAAAGTTATTTAGAATCATCTCGTGGTCCTGTGGTGACTTAA	Axin cL1 Donor DNA construct
T-Axin-IAP 2kb R	GCGAATTCACTAGTGATTCTGTCTGCCTGCAAAAGAACC	Axin cL1 Donor DNA construct
Axin1 Up Fwd	GAGAATCCTGAGAGCATCCTGG	Long range PCR for Sanger sequencing
Axin1 Down Rev	TCTTCTGGTTCTTCTCAGCGTC	Long range PCR for Sanger sequencing
Axin F2	ACCTAAGGAGCAAATGGAGGC	Axin cL1 Genotyping/MeDIP-qPCR/RE-qPCR/DNA copy variation
Axin LTR geno R	GGTTCTCTAGAGTCACAGAACTTACAGATAGATGAACC	Axin cL1 Genotyping/MeDIP-qPCR/RE-qPCR/DNA copy variation
Axin LTR geno F2	CTGTGGGACTTTTAAAGTTATTTAGAATCATCTCGTGGTC	Axin cL1 Genotyping/MeDIP-qPCR/RE-qPCR/DNA copy variation
Axin geno R2	TCCTGAACCCTCAAGCTCAAC	Axin cL1 Genotyping/MeDIP-qPCR/RE-qPCR/DNA copy variation
Axin int F	GTATCCAAGTCATGGTTCATC	Axin cL1 Genotyping/MeDIP-qPCR/RE-qPCR/DNA copy variation
Loxp_IAP int F2	GTATGCTATACGAAGTTATTGTTATTC	Axin IAP Genotyping
Axin geno R2	TCCTGAACCCTCAAGCTCAAC	Axin IAP Genotyping
Axin geno R2	TCCTGAACCCTCAAGCTCAAC	Axin IAP Genotyping
Axin int F	GTATCCAAGTCATGGTTCATC	Axin IAP Genotyping
Avy ps1a geno F	CCCAAAGACGTGAACAAGTTCATGGAC	A IAP Genotyping
Avy PS1A geno R2	ATGACGAAGTTGATGGGCACAGC	A IAP Genotyping
Axin e6SN3 F	TGGTGAAATGTTTTTTGGTTTTATG	Bisulfite sequencing
Axin e6SN3 R	TCCATTTATTCAAATTTTCCAATTTTATTT	Bisulfite sequencing
Axin down ZR6 F	AGAGATTGAAAATTTAAGAATATGTAAAGATTGTGGG	Bisulfite sequencing
Axin int6L R	CCTTCAACCCACTATAAAAACTAAAACC	Bisulfite sequencing
Axin up TLL10 F	GATTTAAGGAGTAAATGGAGGTTGA	Bisulfite sequencing
Axin e6 Chip F	CAGTGCTGGGGATTTGGCCTTTG	ChIP-qPCR
Axin LTR geno R	GGTTCTCTAGAGTCACAGAACTTACAGATAGATGAACC	ChIP-qPCR
Axin del intR	GATTAAGTCACCACAGGACCACG	ChIP-qPCR
Axin e7 Chip F	GAAAGACCAGAGTGACCTCCTATGTC	ChIP-qPCR
Axin e7 AS R	GCGTCCTCTGTGGTACTGGGTACCTC	ChIP-qPCR
Axin Exon5 bio probe	/5BiosG/TCTTCAGCCTCTCGAGTGCGCTGGACAGCCTCTAGACGGTGAATAAGCTC	Northern Blot
Axin exon6 bio probe	/5BiosG/CCTAGCACTGCAGTCTTAGCCACATGCCCACTGTCAGGAGAGCGGTGGCC	Northern Blot
Axin Exon7 bio probe	/5BiosG/TCTGGTTCTTCTCAGCGTCCTCTGTGGTACTGGGTACCTCAGCATTGGCA	Northern Blot
Axin exon8 bio probe	/5BiosG/GAAAAGATGAGAAGGCTGGACAGAATTCCGAAGCTGAGCGCTGACCCAGG	Northern Blot
Axin L1-e7 AS qPCR F	CCTTGGAGGAGCCCAGAAGATTTGGTAAA	qPCR for alternative splicing
Axin e7 AS qPCR R2	CAATGATCCACTGCATGATCTTCTGGTTCTTCTC	qPCR for alternative splicing
Gapdh F	ACAGTCCATGCCATCACTGCC	qPCR for alternative splicing
Gapdh R	GCCTGCTTCACCACCTTCTTG	qPCR for alternative splicing
BglII L1 F	GACAGATCTTATCTGTAAGTTCTGTGACTCTAGAGAACCCTGA	Constuct for luciferase assay
NheI L1 R	GTGGCTAGCACAACCTTGTCTTAGCTCTGATTTCAGTGA	Constuct for luciferase assay
BglII MalR F	GACAGATCTGTAATGTGTAAGAGTCACCCAGGTGGTAC	Constuct for luciferase assay
NheI MalR R	GTGGCTAGCAGATGATTCTAAATAACTTTAAAAGTCCCACAGTCTTTACATA	Constuct for luciferase assay
BglII L1 rev F	CTCGACAGATCTACAACCTTGTCTTAGCTCTGATTTCAGTGAGA	Constuct for luciferase assay
NheI L1 rev R	ATGGTGGCTAGCTATCTGTAAGTTCTGTGACTCTAGAGAACCCTGAC	Constuct for luciferase assay
BglII MalR rev F	CTCGACAGATCTAGATGATTCTAAATAACTTTAAAAGTCCCACAGTCTTTAC	Constuct for luciferase assay
NheI MalR rev R	ATGGTGGCTAGCGTAATGTGTAAGAGTCACCCAGGTGGTAC	Constuct for luciferase assay
